# Supplementary material for: Evaluation of a Targeted Next-Generation Sequencing Panel for the Non-Invasive Detection of Variants in Circulating DNA of Colorectal Cancer
Source: J Clin Med. 2021 Sep 29;10(19):4487. doi: 10.3390/jcm10194487 (PMC8509146; doi:10.3390/jcm10194487)
Supplement: Supplementary file 1 [file jcm-10-04487-s001.zip]

Archive with 1 entries (1 files):
- jcm-1330826-supplementary.pdf
